# Supplementary material for: Dynamics of mitochondrial heteroplasmy in three families investigated via a repeatable re-sequencing study
Source: Genome Biol. 2011 Jun 23;12(6):R59. doi: 10.1186/gb-2011-12-6-r59 (PMC3218847; doi:10.1186/gb-2011-12-6-r59)
Supplement: Additional file 3 — FN-FP-simulation-script.py. A script for performing simulation performed in Results and discussion. [file gb-2011-12-6-r59-S3.PY]

#! /usr/bin/python
# for python < 3.0 (print statements use % not {})
# Written by Benjamin Dickins | ben@bx.psu.edu

from sys import *
from random import *
version = '0.1'

if __name__ == '__main__':
	try:
		infile = open(argv[1],'r') # FASTA sequence
		sumfile = open(argv[2],'w') # summary output
		pile = argv[3] # print pileup files?
		rlen = int(argv[4]) # read length
		tcov = int(argv[5]) # average coverage
		het = float(argv[6]) # heteroplasmy for minor allele
		err = float(argv[7]) # error rate
		det = float(argv[8]) # detection threshold
		simul = int(argv[9]) # number of simulations
	except:
		print "Type: ./simulshred.py sequence.fa sumfile print rlen tcov het err det simul"
		sys.exit()

#	following lines allow interactive input of parameters
#	pile = raw_input('Print pileup files? <y/n>: ')
#	rlen = int(raw_input('Specify read length <eg 76>: '))
#	tcov = int(raw_input('Specify average coverage <eg 2000>: '))
#	het = float(raw_input('Specify heteroplasmy for minor allele <0-1>: '))
#	err = float(raw_input('Specify error rate <0-1>: '))
#	det = float(raw_input('Specify detection threshold <0-1>: '))
#	simul = int(raw_input('Specify number of simulations <eg 200>: '))

	# print to summary file
	print >> sumfile, "FP\tFN\tGSIZE"
	
	# read fasta file to seq string
	all_lines = infile.readlines()
	seq = ''
	for line in all_lines:
		line = line.rstrip() 
		if line.startswith('>'):
			pass
		else:
			seq += line
	
	# mutation dictionaries
	hp_dict = {'A':'G','G':'A','C':'T','T':'C'} # heteroplasmy dictionary
	mt_dict = {'A':'C','C':'A','G':'T','T':'G'} # misread dictionary
	
	# global simulation loop
	s = 0
	while s < simul:
	
		# assign heteroplasmic base index
		hbase = randrange(0,len(seq))
		
		# create 2D quasispecies list
		qspec = map(lambda x: [], [0]*len(seq))
			
		# simulate read indices and assign to quasispecies
		i = 0
		while i < (tcov * (len(seq)/rlen)): # number of reads (approximates coverage)
		
			start = randrange(0,len(seq)) # assign read start
			
			if random() < 0.5: # positive sense read
				end = start + rlen # assign read end
				if end > len(seq): # overshooting origin
					read = range(start,len(seq)) + range(0,(end-len(seq)))
				else: # regular read
					read = range(start,end)
		 
			else: # negative sense read
				end = start - rlen # assign read end
				if end < -1: # overshooting origin
					read = range(start,-1,-1) + range((len(seq)-1),(len(seq)+end),-1)
				else: # regular read
					read = range(start,end,-1)
		
			# assign read to quasispecies list by index
			for j in read:
				if j == hbase and random() < het: # heteroplasmic base is variant with p = het
					ref = hp_dict[seq[j]]
				else: # ref is the verbatim reference nucleotide (all positions)
					ref = seq[j]
				
				if random() < err: # base in read is misread with p = err
					qspec[j].append(mt_dict[ref])
				else: # otherwise we carry ref through to the end
					qspec[j].append(ref)
					
			# last but not least
			i += 1
		
		# create pileup and print header (conditional)
		if pile == 'y':
			outfile = open("pileup"+str(s+1)+".txt",'w')
			print >> outfile, "position\trefnuc\tcoverage\tA_dev\tC_dev\tG_dev\tT_dev\tERR"
		
		bases, fpos, fneg = {}, 0, 0 # last two will be outputted to summary file later
		for i, nuc in enumerate(seq):
			cov = len(qspec[i])
			bases['A'] = qspec[i].count('A')
			bases['C'] = qspec[i].count('C')
			bases['G'] = qspec[i].count('G')
			bases['T'] = qspec[i].count('T')
			
			# output to pileup (conditional)
			if pile == 'y':
				print >> outfile, "%d\t%s\t%d\t%d\t%d\t%d\t%d\t" %((i+1),nuc,cov,bases['A'],bases['C'],bases['G'],bases['T']),
			
			# calculate max NON-REF deviation
			del bases[nuc]
			maxdev = float(max(bases.values())) / cov
			
			# deal with non-het sites
			if i != hbase:
				if maxdev >= det: # greater than detection threshold = false positive
					fpos += 1
					if pile == 'y':
						outfile.write("FP")
				elif pile == 'y': # otherwise do nothing (or print to pileup)
					outfile.write("-")
			
			# deal with het sites
			if i == hbase:
				hnuc = hp_dict[nuc] # let's recover het variant
				if (float(bases[hnuc])/cov) < det: # less than detection threshold = false negative
					fneg += 1
					if pile == 'y':
						outfile.write("FN")
				
				del bases[hnuc] # ignore het variant
				maxdev = float(max(bases.values())) / cov # check other non-ref bases at het site
				if maxdev >= det: # greater than detection threshold = false positive (possible)
					fpos += 1
					if pile == 'y':
						outfile.write("FP")
					
				elif pile == 'y': # otherwise do nothing (or print to pileup)
					outfile.write("-")
			
			# write line feed (conditional)
			if pile == 'y':
				print >> outfile
	
		# output error sums and genome size to summary file
		print >> sumfile, "%d\t%d\t%d" %(fpos,fneg,len(seq))
		
		# last but not least
		s += 1
